# Supplementary material for: Overcoming Acquired MET-Driven Resistance to First-Line Lorlatinib: Successful Combination of Lorlatinib and Envafolimab in an ALK-Positive NSCLC Patient with Ultra-High PD-L1 Expression
Source: Curr Oncol. 2026 Apr 29;33(5):258. doi: 10.3390/curroncol33050258 (PMC13206712; doi:10.3390/curroncol33050258)
Supplement: Supplementary file 1 [file curroncol-33-00258-s001.zip]

Archive with 1 entries (1 files):
- curroncol-4235052-supplementary.pdf
